# Supplementary material for: Endophytic Fungal Diversity in Carpesium lipskyi from the Gaoligong Mountains, Yunnan, China
Source: J Fungi (Basel). 2025 Sep 28;11(10):704. doi: 10.3390/jof11100704 (PMC12565673; doi:10.3390/jof11100704)
Supplement: Supplementary file 1 [file jof-11-00704-s001.zip]

Archive with 1 entries (1 files):
- jof-3809903-supplementary.pdf
